# Supplementary material for: Identification of the NADH-oxidase gene in Trichomonas vaginalis
Source: Parasitol Res. 2019 Dec 18;119(2):683–6. doi: 10.1007/s00436-019-06572-8 (PMC6985181; doi:10.1007/s00436-019-06572-8)
Supplement: Supplementary file 3 — (XLSX 11 kb) [file 436_2019_6572_MOESM3_ESM.xlsx]

## Sheet: Tabelle1
Primers	sequence	Tm	bp
TVFPRA_F1	aattgacaacaaccatcaatcg	59.73
TVFPRA_R1	ttgagatcttcagcggagtg	59.11	500
TVFPRA_F2	TCGTCAACATCCCATTCAAG	59496
TVFPRA_R2	ACGATTGGGTTCATGGAGAG	59927	685
TVFPRA_F3	ATCATGAACGCCATCGCTAC	61034
TVFPRA_R3	GCAGAGCTTGACCTTCTTGG	60134	795
TVFPRA_F4	TTCCTCAAGAACGAAGAGTGG	59458
TVFPRA_R4	TCACCAGCTGCGTAGACATC	60016	644
TVFPRA_F5	AGTTCATCCCAGCCGATTTC	61357
TVFPRA_R5	ATTGATCCGCAATGTTCTCC	59900	744
